# Supplementary material for: Genetic Polymorphisms in SCN1A Gene (rs6432860) and Pharmacoresistance to Antiepileptic Drugs Among Jordanian Patients with Epilepsy
Source: Pharmaceuticals (Basel). 2026 Apr 30;19(5):712. doi: 10.3390/ph19050712 (PMC13210710; doi:10.3390/ph19050712)
Supplement: Supplementary file 1 [file pharmaceuticals-19-00712-s001.zip]

Archive with 1 entries (1 files):
- pharmaceuticals-4026567-supplementary.pdf
